# Supplementary material for: Mapping Short Association Fibers in the Early Cortical Visual Processing Stream Using In Vivo Diffusion Tractography
Source: Cereb Cortex. 2020 Apr 8;30(8):4496–514. doi: 10.1093/cercor/bhaa049 (PMC7325803; doi:10.1093/cercor/bhaa049)
Supplement: suppl_data_bhaa049 [file suppl_data_bhaa049.zip]

Archive with 13 entries (12 files):
- suppl_data_bhaa049/
- suppl_data_bhaa049/Figure_S1.eps
- suppl_data_bhaa049/Figure_S2.eps
- suppl_data_bhaa049/Figure_S3.eps
- suppl_data_bhaa049/Figure_S4.eps
- suppl_data_bhaa049/Figure_S5.eps
- suppl_data_bhaa049/Figure_S6.eps
- suppl_data_bhaa049/Supplementary Figure Legends.docx
- suppl_data_bhaa049/Supplementary_Video_V1.mpeg
- suppl_data_bhaa049/Supplementary_Video_V2.mpeg
- suppl_data_bhaa049/Supplementary_Video_V3.mpeg
- suppl_data_bhaa049/Supplementary_Video_V4.mpeg
- suppl_data_bhaa049/supplementary_Video_V5.mpeg
